# Supplementary material for: Bacterial flora-typing with targeted, chip-based Pyrosequencing
Source: BMC Microbiol. 2007 Nov 30;7:108. doi: 10.1186/1471-2180-7-108 (PMC2244631; doi:10.1186/1471-2180-7-108)
Supplement: Additional File 1 — Sequencing statistics for six samples. This spreadsheet provides statistics for the sequence read data obtained for the six samples. [file 1471-2180-7-108-S1.xls]

## Sheet: Sheet1
sample	# reads	read-length (bp)	total bases (Mbp)	base quality (Q)
A	127500	89 ± 25	11.4	17.5
B	181999	96 ± 17	17.4	19
C	160351	102 ± 16	16.4	19.4
D	193906	105 ± 15	20.4	18.6
E	105971	104 ± 19	11	17.1
F	199422	102 ± 19	20.4	17.5
total	969149	100 ± 19	97.1	18.2
