# Supplementary material for: Bacterial flora-typing with targeted, chip-based Pyrosequencing
Source: BMC Microbiol. 2007 Nov 30;7:108. doi: 10.1186/1471-2180-7-108 (PMC2244631; doi:10.1186/1471-2180-7-108)
Supplement: Additional File 3 — Top genera identified in six samples. This spreadsheet lists the top 30 genera identified in each sample along with their proportion of reads. [file 1471-2180-7-108-S3.xls]

## Sheet: Sample genera
sample A genera	% reads	sample B genera	% reads	sample C genera	% reads	sample D genera	% reads	sample E genera	% reads	sample F genera	% reads
Lactobacillus	11.2329	Lactobacillus	11.8347	Lactobacillus	18.8617	Lactobacillus	21.6461	Lactobacillus	16.4913	Lactobacillus	22.1846
Psychrobacter	5.51294	Psychrobacter	7.50663	Prevotella	4.30431	Magnetobacterium	1.4966	Bifidobacterium	8.40136	Magnetobacterium	1.33385
Nocardioides	3.27059	Prevotella	0.963742	Dialister	1.7075	Streptobacillus	1.3094	Streptobacillus	1.35037	Veillonella	0.954258
Kocuria	2.30275	Magnetobacterium	0.756598	Campylobacter	1.56345	Veillonella	0.983466	Magnetobacterium	1.31357	Pseudomonas	0.837922
Magnetobacterium	1.95373	Veillonella	0.57363	Corynebacterium	1.36326	Pseudomonas	0.830299	Veillonella	0.940823	Psychrobacter	0.742145
Pseudomonas	1.14902	Comamonas	0.563739	Peptoniphilus	1.29965	Sulfurovum	0.35378	Pseudomonas	0.871937	Bacillus	0.430243
Veillonella	1.10118	Coprothermobacter	0.554399	Finegoldia	1.1032	Psychrobacter	0.293957	Psychrobacter	0.415208	Chondromyces	0.419212
Amycolatopsis	0.780392	Streptobacillus	0.478574	Comamonas	1.09011	Bacillus	0.264561	Bacillus	0.399166	Prevotella	0.288835
Dendrosporobacter	0.717647	Dendrosporobacter	0.471981	Magnetobacterium	0.763949	Anoxynatronum	0.237744	Chondromyces	0.302913	Streptobacillus	0.286327
Coprothermobacter	0.625098	Pseudomonas	0.463189	Streptobacillus	0.685371	Acetivibrio	0.197003	Sulfurovum	0.265167	Acetivibrio	0.249722
Comamonas	0.538039	Corynebacterium	0.360442	Anaerococcus	0.642341	Comamonas	0.152136	Kocuria	0.189675	Sulfurovum	0.225151
Streptobacillus	0.508235	Dialister	0.270881	Psychrobacter	0.541312	Prevotella	0.125834	Streptococcus	0.171745	Streptococcus	0.202585
Chondromyces	0.377255	Bacillus	0.25165	Veillonella	0.392888	Synechococcus	0.117067	Burkholderia	0.158534	Dendrosporobacter	0.188043
Anoxynatronum	0.288627	Glaciecola	0.224727	Pseudomonas	0.341127	Glaciecola	0.113973	Prevotella	0.132112	Anoxynatronum	0.184032
Thermobifida	0.280784	Finegoldia	0.154946	Acetivibrio	0.293731	Chondromyces	0.109331	Entomoplasma	0.127393	Kocuria	0.178516
Anaerolinea	0.242353	Peptoniphilus	0.151649	Bacillus	0.261302	Kocuria	0.103658	Corynebacterium	0.0971964	Anaerolinea	0.156954
Bacillus	0.224314	Brevibacillus	0.137913	Anaeroglobus	0.248205	Enterococcus	0.100048	Dendrosporobacter	0.0924781	Coprothermobacter	0.151438
Halomonas	0.203922	Anoxynatronum	0.114286	Dendrosporobacter	0.235733	Staleya	0.0835456	Staphylococcus	0.0811543	Comamonas	0.128371
Burkholderia	0.200784	Anaerolinea	0.0994511	Porphyromonas	0.169628	Dendrosporobacter	0.0752942	Mycobacterium	0.079267	Enterococcus	0.105806
Micromonospora	0.168627	Kocuria	0.0972533	Solobacterium	0.154661	Staphylococcus	0.0747785	Nocardioides	0.0783233	Glaciecola	0.104301
Bacillus	0.145882	Streptococcus	0.0972533	Chondromyces	0.137823	Streptococcus	0.0670428	Acetivibrio	0.0707741	Staphylococcus	0.0952753
Desulforhopalus	0.0988235	Enterococcus	0.094506	Kocuria	0.107888	Bacillus	0.0670428	Synechococcus	0.0660558	Paenibacillus	0.0942724
Glaciecola	0.0847059	Mycoplasma	0.094506	Enterococcus	0.0985338	Ureaplasma	0.0613699	Thermobifida	0.0641685	Burkholderia	0.0872522
Prevotella	0.0807843	Anaerococcus	0.0923082	Gardnerella	0.0891794	Anaerolinea	0.0598228	Amycolatopsis	0.0613375	Brevibacillus	0.0867507
Clostridium	0.0807843	Chondromyces	0.0868137	Mobiluncus	0.0848139	Solobacterium	0.0598228	Gardnerella	0.0603939	Micromonospora	0.0857478
Entomoplasma	0.0807843	Campylobacter	0.0670333	Peptostreptococcus	0.0816958	Brevibacillus	0.0536342	Flavobacterium	0.0585066	Desulforhopalus	0.0802319
Enterococcus	0.0768627	Thermodesulfatator	0.0576926	Mycoplasma	0.0742122	Nocardioides	0.0448671	Bradyrhizobium	0.0566193	Synechococcus	0.0661913
Streptococcus	0.0682353	Labrys	0.053297	Tissierella	0.0679759	Desulforhopalus	0.0402257	Streptomyces	0.0566193	Ureaplasma	0.0626811
Sulfurovum	0.067451	Staphylococcus	0.0510992	Propionibacterium	0.0642341	Burkholderia	0.0309428	Enterococcus	0.0556756	Kocuria	0.0556609
Brevibacillus	0.0643137	Staleya	0.0461541	Facklamia	0.0636105	Thauera	0.02888	Glaciecola	0.0556756	Mycoplasma	0.0536551
